# Supplementary material for: ANAPHASE-PROMOTING COMPLEX/CYCLOSOME coactivators maintain AURORA 1 kinase homeostasis during meiotic chromosome segregation
Source: Plant Cell. 2025 Apr 17;37(6):koaf089. doi: 10.1093/plcell/koaf089 (PMC12164589; doi:10.1093/plcell/koaf089)
Supplement: koaf089_Supplementary_Data [file koaf089_supplementary_data.zip]

Archive with 4 entries (4 files):
- Supplementary data set S1 2025.4.8.xlsx
- Table S1. ubiquitin modified proteome.xlsx
- Table S2. Primer list 2025.4.7.xlsx
- TPC-2025-0090R1_Supplementary figures.pdf
