# Supplementary material for: ANAPHASE-PROMOTING COMPLEX/CYCLOSOME coactivators maintain AURORA 1 kinase homeostasis during meiotic chromosome segregation
Source: Plant Cell. 2025 Apr 17;37(6):koaf089. doi: 10.1093/plcell/koaf089 (PMC12164589; doi:10.1093/plcell/koaf089)
Supplement: koaf089_Supplementary_Data [file koaf089_supplementary_data.zip › Supplementary data set S1 2025.4.8.xlsx]

## Sheet: Figure 1
Supplemental Data Set S1.
Supplemental Data Set S1. Data analysis. This table is related to Figure 1.
Figure 1D. Scatter plot of viable pollen number.
OE-AUR1 line1 vs. Col	P value	<0.0001
	P value summary	****
	Significantly different (P < 0.05)?	Yes
	One- or two-tailed P value?	Two-tailed
	t, df	t=11.35 df=40
OE-AUR1 line2 vs. Col	P value	<0.0001
	P value summary	****
	Significantly different (P < 0.05)?	Yes
	One- or two-tailed P value?	Two-tailed
	t, df	t=12.69 df=36
OE-AUR1 line1 vs. cdc20.1	P value	<0.0001
	P value summary	****
	Significantly different (P < 0.05)?	Yes
	One- or two-tailed P value?	Two-tailed
	t, df	t=15.45 df=42
OE-AUR1 line2 vs. cdc20.1	P value	<0.0001
	P value summary	****
	Significantly different (P < 0.05)?	Yes
	One- or two-tailed P value?	Two-tailed
	t, df	t=11.91 df=38
cdc20.1 vs. Col	P value	<0.0001
	P value summary	****
	Significantly different (P < 0.05)?	Yes
	One- or two-tailed P value?	Two-tailed
	t, df	t=32.3 df=38
OE-AUR1 line2 vs. OE-AUR1 line1	P value	0.041
	P value summary	*
	Significantly different (P < 0.05)?	Yes
	One- or two-tailed P value?	Two-tailed
	t, df	t=2.112 df=40
Figure 1F. The proportion of cells with meiotic defects from Col-0, cdc20.1-3, ProActin7:AUR1-FLAG/cdc20.1-3 Arabidopsis plants at Metaphase Ⅰ and Anaphase Ⅱ.
	P value and statistical significance
	MetaphaseⅠ			MetaphaseⅡ
	Test	Fisher's exact test		Test	Fisher's exact test
cdc20.1 vs. Col
	P value	<0.0001		P value	<0.0001
	P value summary	****		P value summary	****
	One- or two-sided	Two-sided		One- or two-sided	Two-sided
	Statistically significant (P < 0.05)?	Yes		Statistically significant (P < 0.05)?	Yes
	Test	Fisher's exact test		Test	Fisher's exact test
OE-AUR1 line2 vs. OE-AUR1 line1
	P value	0.3579		P value	0.0243
	P value summary	ns		P value summary	*
	One- or two-sided	Two-sided		One- or two-sided	Two-sided
	Statistically significant (P < 0.05)?	No		Statistically significant (P < 0.05)?	Yes
	Test	Fisher's exact test		Test	Fisher's exact test
OE-AUR1 line1 vs. cdc20.1
	P value	0.0192		P value	<0.0001
	P value summary	*		P value summary	****
	One- or two-sided	Two-sided		One- or two-sided	Two-sided
	Statistically significant (P < 0.05)?	Yes		Statistically significant (P < 0.05)?	Yes
	Test	Fisher's exact test		Test	Fisher's exact test
OE-AUR1 line2 vs. cdc20.1
	P value	0.3413		P value	0.0014
	P value summary	ns		P value summary	**
	One- or two-sided	Two-sided		One- or two-sided	Two-sided
	Statistically significant (P < 0.05)?	No		Statistically significant (P < 0.05)?	Yes

## Sheet: Figure 2
Supplemental Data Set S1.
Supplemental Data Set S1. Data analysis. This table is related to Figure 2.
Figure 2A. FLAG beads-IP assay showing that AUR1 ubiquitination is associated with APC/C
apc8-1 vs. Col	P value	0.0008
	P value summary	***
	Significantly different (P < 0.05)?	Yes
	One- or two-tailed P value?	Two-tailed
	t, df	t=9.193 df=4
APC8-YFP vs. Col	P value	0.9752
	P value summary	ns
	Significantly different (P < 0.05)?	No
	One- or two-tailed P value?	Two-tailed
	t, df	t=0.03302 df=4
APC8-YFP vs. apc8-1	P value	0.0069
	P value summary	**
	Significantly different (P < 0.05)?	Yes
	One- or two-tailed P value?	Two-tailed
	t, df	t=5.112 df=4
Figure 2B. TUBE2 beads-IP assay showing that AUR1 ubiquitination is associated with APC/C
apc8-1 vs. Col	P value	0.0101
	P value summary	*
	Significantly different (P < 0.05)?	Yes
	One- or two-tailed P value?	Two-tailed
	t, df	t=4.59 df=4
APC8-YFP vs. Col	P value	0.054
	P value summary	ns
	Significantly different (P < 0.05)?	No
	One- or two-tailed P value?	Two-tailed
	t, df	t=2.702 df=4
APC8-YFP vs. apc8-1	P value	0.0654
	P value summary	ns
	Significantly different (P < 0.05)?	No
	One- or two-tailed P value?	Two-tailed
	t, df	t=2.52 df=4
Figure 2C.Immunoblotting detection of protein level of AUR1 in Col-0, apc8-1 and APC8-YFP backgrounds.
apc8-1 vs. Col	P value	0.0196
	P value summary	*
	Significantly different (P < 0.05)?	Yes
	One- or two-tailed P value?	Two-tailed
	t, df	t=3.157 df=6
APC8-YFP vs. Col	P value	<0.0001
	P value summary	****
	Significantly different (P < 0.05)?	Yes
	One- or two-tailed P value?	Two-tailed
	t, df	t=11.4 df=6
Figure 2D. In vivo degradation assay showing that APC8 promotes AUR1 protein instability
APC8-MYC level 1× vs. 0	P value	0.0452
	P value summary	*
	Significantly different (P < 0.05)?	Yes
	One- or two-tailed P value?	Two-tailed
	t, df	t=2.876 df=4
APC8-MYC level 2× vs. 0	P value	0.049
	P value summary	*
	Significantly different (P < 0.05)?	Yes
	One- or two-tailed P value?	Two-tailed
	t, df	t=2.795 df=4
APC8-MYC level 3× vs. 0	P value	0.0468
	P value summary	*
	Significantly different (P < 0.05)?	Yes
	One- or two-tailed P value?	Two-tailed
	t, df	t=2.841 df=4
APC8-MYC level 4× vs. 0	P value	0.041
	P value summary	*
	Significantly different (P < 0.05)?	Yes
	One- or two-tailed P value?	Two-tailed
	t, df	t=2.974 df=4
Figure 2E and 2F. AUR1 shows a lower turnover rate in apc8-1 compared with Col-0 in Arabidopsis.
	AUR1-FLAG/apc8-1 vs.AUR1-FLAG/Col-0
2 hr	P value	0.6676
	P value summary	ns
	Significantly different (P < 0.05)?	No
	One- or two-tailed P value?	Two-tailed
	t, df	t=0.4984 df=2
4 hr	P value	0.5574
	P value summary	ns
	Significantly different (P < 0.05)?	No
	One- or two-tailed P value?	Two-tailed
	t, df	t=0.6981 df=2
6 hr	P value	0.0016
	P value summary	**
	Significantly different (P < 0.05)?	Yes
	One- or two-tailed P value?	Two-tailed
	t, df	t=24.8 df=2
Figure 2G. AUR1 degrades faster in Col-0 compared with apc8-1 in cell free degradation assay
					SUMO-AUR1/apc8-1 vs. SUMO-AUR1/Col-0			SUMO-AUR1/Col-0 +MG132 vs. SUMO-AUR1/Col-0			SUMO-AUR1/apc8 +MG132 vs. SUMO-AUR1/apc8
SUMO-AUR1/apc8-1 vs. SUMO-AUR1/Col-0	P value	0.0205		0.5 hr	P value	0.0182		P value	0.111		P value	0.469
	P value summary	*			P value summary	*		P value summary	ns		P value summary	ns
	Significantly different (P < 0.05)?	Yes			Significantly different (P < 0.05)?	Yes		Significantly different (P < 0.05)?	No		Significantly different (P < 0.05)?	No
	One- or two-tailed P value?	Two-tailed			One- or two-tailed P value?	Two-tailed		One- or two-tailed P value?	Two-tailed		One- or two-tailed P value?	Two-tailed
	t, df	t=3.718 df=4			t, df	t=3.855 df=4		t, df	t=2.24 df=3		t, df	t=0.8267 df=3
	Number of pairs	5		1 hr	P value	0.0166		P value	0.094		P value	0.2442
SUMO-AUR1/Col-0 + MG132 vs. SUMO-AUR1/Col-0	P value	0.086			P value summary	*		P value summary	ns		P value summary	ns
	P value summary	ns			Significantly different (P < 0.05)?	Yes		Significantly different (P < 0.05)?	No		Significantly different (P < 0.05)?	No
	Significantly different (P < 0.05)?	No			One- or two-tailed P value?	Two-tailed		One- or two-tailed P value?	Two-tailed		One- or two-tailed P value?	Two-tailed
	One- or two-tailed P value?	Two-tailed			t, df	t=3.968 df=4		t, df	t=2.422 df=3		t, df	t=1.445 df=3
	t, df	t=2.267 df=4		1.5 hr	P value	0.0256		P value	0.7535		P value	0.5746
	Number of pairs	5			P value summary	*		P value summary	ns		P value summary	ns
SUMO-AUR1/apc8-1 + MG132 vs. SUMO-AUR1/apc8-1	P value	0.0462			Significantly different (P < 0.05)?	Yes		Significantly different (P < 0.05)?	No		Significantly different (P < 0.05)?	No
	P value summary	*			One- or two-tailed P value?	Two-tailed		One- or two-tailed P value?	Two-tailed		One- or two-tailed P value?	Two-tailed
	Significantly different (P < 0.05)?	Yes			t, df	t=3.47 df=4		t, df	t=0.3441 df=3		t, df	t=0.628 df=3
	One- or two-tailed P value?	Two-tailed		2 hr	P value	0.0464		P value	0.252		P value	0.7326
	t, df	t=2.854 df=4			P value summary	*		P value summary	ns		P value summary	ns
	Number of pairs	5			Significantly different (P < 0.05)?	Yes		Significantly different (P < 0.05)?	No		Significantly different (P < 0.05)?	No
					One- or two-tailed P value?	Two-tailed		One- or two-tailed P value?	Two-tailed		One- or two-tailed P value?	Two-tailed
					t, df	t=2.849 df=4		t, df	t=1.415 df=3		t, df	t=0.375 df=3
Figure 2H.The decay rate of AUR1 is higher in intact AUR1 compared with AUR1△D-box in Cell free degradation assay.
	SUMO-AUR1/Col-0 vs. SUMO-AUR1△D-box/Col-0
0.5 hr	P value	0.0046
	P value summary	**
	Significantly different (P < 0.05)?	Yes
	One- or two-tailed P value?	Two-tailed
	t, df	t=5.722 df=4
1 hr	P value	0.0014
	P value summary	**
	Significantly different (P < 0.05)?	Yes
	One- or two-tailed P value?	Two-tailed
	t, df	t=7.855 df=4
1.5 hr	P value	0.0014
	P value summary	**
	Significantly different (P < 0.05)?	Yes
	One- or two-tailed P value?	Two-tailed
	t, df	t=7.874 df=4
2 hr	P value	<0.0001
	P value summary	****
	Significantly different (P < 0.05)?	Yes
	One- or two-tailed P value?	Two-tailed
	t, df	t=17.02 df=4

## Sheet: Supplementary Figure S3
Supplemental Data Set S1.
Supplemental Data Set S1. Data analysis. This table is related to Supplementary Figure 3
Supplementary Figure S3A. AUR1 ubiquitination levels are positively associated with APC/C activity using FLAG beads-IP in vivo assays
apc8-1 vs. Col	P value	0.0008
	P value summary	***
	Significantly different (P < 0.05)?	Yes
	One- or two-tailed P value?	Two-tailed
	t, df	t=9.193 df=4
APC8-YFP vs. Col	P value	0.9752
	P value summary	ns
	Significantly different (P < 0.05)?	No
	One- or two-tailed P value?	Two-tailed
	t, df	t=0.03302 df=4
APC8-YFP vs. apc8-1	P value	0.0069
	P value summary	**
	Significantly different (P < 0.05)?	Yes
	One- or two-tailed P value?	Two-tailed
	t, df	t=5.112 df=4
Supplementary Figure S3B. AUR1 ubiquitination levels are positively associated with APC/C activity using TUBE2 beads-IP in vivo assays
apc8-1 vs. Col	P value	0.0101
	P value summary	*
	Significantly different (P < 0.05)?	Yes
	One- or two-tailed P value?	Two-tailed
	t, df	t=4.59 df=4
APC8-YFP vs. Col	P value	0.054
	P value summary	ns
	Significantly different (P < 0.05)?	No
	One- or two-tailed P value?	Two-tailed
	t, df	t=2.702 df=4
APC8-YFP vs. apc8-1	P value	0.0654
	P value summary	ns
	Significantly different (P < 0.05)?	No
	One- or two-tailed P value?	Two-tailed
	t, df	t=2.52 df=4
Supplementary Figure S3C. AUR1 levels are positively associated with APC/C.
apc8-1 vs. Col	P value	0.0196
	P value summary	*
	Significantly different (P < 0.05)?	Yes
	One- or two-tailed P value?	Two-tailed
	t, df	t=3.157 df=6
APC8-YFP vs. Col	P value	<0.0001
	P value summary	****
	Significantly different (P < 0.05)?	Yes
	One- or two-tailed P value?	Two-tailed
	t, df	t=11.4 df=6
Figure 2D, Supplementary S3D. In vivo degradation assay showing that APC8 promotes AUR1 protein instability
APC8-MYC level 1× vs. 0	P value	0.0452
	P value summary	*
	Significantly different (P < 0.05)?	Yes
	One- or two-tailed P value?	Two-tailed
	t, df	t=2.876 df=4
APC8-MYC level 2× vs. 0	P value	0.049
	P value summary	*
	Significantly different (P < 0.05)?	Yes
	One- or two-tailed P value?	Two-tailed
	t, df	t=2.795 df=4
APC8-MYC level 3× vs. 0	P value	0.0468
	P value summary	*
	Significantly different (P < 0.05)?	Yes
	One- or two-tailed P value?	Two-tailed
	t, df	t=2.841 df=4
APC8-MYC level 4× vs. 0	P value	0.041
	P value summary	*
	Significantly different (P < 0.05)?	Yes
	One- or two-tailed P value?	Two-tailed
	t, df	t=2.974 df=4
Supplementary Figure S3E. The relative remaining protein level of SUMO-AUR1 incubating with equal amount lysate of Col-0 and apc8-1 with MG132
				0.5 hr SUMO-AUR1 apc8-1 vs. SUMO-AUR1 Col-0	P value	0.0182
SUMO-AUR1/apc8-1 vs. SUMO-AUR1/Col-0	P value	0.0205			P value summary	*
	P value summary	*			Significantly different (P < 0.05)?	Yes
	Significantly different (P < 0.05)?	Yes			One- or two-tailed P value?	Two-tailed
	One- or two-tailed P value?	Two-tailed			t, df	t=3.855 df=4
	t, df	t=3.718 df=4		1 hr SUMO-AUR1 apc8-1 vs. SUMO-AUR1 Col-0	P value	0.0166
	Number of pairs	5			P value summary	*
SUMO-AUR1/Col-0 + MG132 vs. SUMO-AUR1/Col-0	P value	0.086			Significantly different (P < 0.05)?	Yes
	P value summary	ns			One- or two-tailed P value?	Two-tailed
	Significantly different (P < 0.05)?	No			t, df	t=3.968 df=4
	One- or two-tailed P value?	Two-tailed		1.5 hr SUMO-AUR1 apc8-1 vs. SUMO-AUR1 Col-0	P value	0.0256
	t, df	t=2.267 df=4			P value summary	*
	Number of pairs	5			Significantly different (P < 0.05)?	Yes
SUMO-AUR1/apc8-1 + MG132 vs. SUMO-AUR1/apc8-1	P value	0.0462			One- or two-tailed P value?	Two-tailed
	P value summary	*			t, df	t=3.47 df=4
	Significantly different (P < 0.05)?	Yes		2 hr SUMO-AUR1 apc8-1 vs. SUMO-AUR1 Col-0	P value	0.0464
	One- or two-tailed P value?	Two-tailed			P value summary	*
	t, df	t=2.854 df=4			Significantly different (P < 0.05)?	Yes
	Number of pairs	5			One- or two-tailed P value?	Two-tailed
					t, df	t=2.849 df=4
Figure 2H, Supplementary S3F.The decay rate of AUR1 is higher in intact AUR1 compared with AUR1△D-box in Cell free degradation assay.
	SUMO-AUR1/Col-0 vs. SUMO-AUR1△D-box/Col-0
0.5 hr	P value	0.0046
	P value summary	**
	Significantly different (P < 0.05)?	Yes
	One- or two-tailed P value?	Two-tailed
	t, df	t=5.722 df=4
1 hr	P value	0.0014
	P value summary	**
	Significantly different (P < 0.05)?	Yes
	One- or two-tailed P value?	Two-tailed
	t, df	t=7.855 df=4
1.5 hr	P value	0.0014
	P value summary	**
	Significantly different (P < 0.05)?	Yes
	One- or two-tailed P value?	Two-tailed
	t, df	t=7.874 df=4
2 hr	P value	<0.0001
	P value summary	****
	Significantly different (P < 0.05)?	Yes
	One- or two-tailed P value?	Two-tailed
	t, df	t=17.02 df=4

## Sheet: Supplementary S4B, S4D, S4F
Supplemental Data Set S1.
Supplemental Data Set S1. Data analysis. This table is related to Supplementary Figure 4.
Supplementary Figure S4B. The AUR1K102A protein is more stable than intact AUR1 in response to MG132.
AUR1-GFP + MG132 vs. AUR1-GFP	P value	0.0007
	P value summary	***
	Significantly different (P < 0.05)?	Yes
	One- or two-tailed P value?	Two-tailed
	t, df	t=39 df=2
K102A-GFP + MG132 vs. K102A-GFP	P value	0.0267
	P value summary	*
	Significantly different (P < 0.05)?	Yes
	One- or two-tailed P value?	Two-tailed
	t, df	t=6 df=2
K102A-GFP + MG132 vs. AUR1-GFP + MG132	P value	0.0679
	P value summary	ns
	Significantly different (P < 0.05)?	No
	One- or two-tailed P value?	Two-tailed
	t, df	t=3.638 df=2
Supplementary Figure S4D. The statistical analysis of the decay rate of AUR1-FLAG in Supplementary Figure 4C.
2 hr AUR1-FLAG + MOCK vs. 2 hr AUR1-FLAG +APC8-myc	P value	0.0161
	P value summary	*
	Significantly different (P < 0.05)?	Yes
	One- or two-tailed P value?	Two-tailed
	t, df	t=4.003 df=4
4 hr AUR1-FLAG + MOCK vs. 4 hr AUR1-FLAG +APC8-myc	P value	0.0198
	P value summary	*
	Significantly different (P < 0.05)?	Yes
	One- or two-tailed P value?	Two-tailed
	t, df	t=3.756 df=4
6 hr AUR1-FLAG + MOCK vs. 6 hr AUR1-FLAG +APC8-myc	P value	0.0136
	P value summary	*
	Significantly different (P < 0.05)?	Yes
	One- or two-tailed P value?	Two-tailed
	t, df	t=4.212 df=4
Supplementary Figure S4F. The statistical analysis of the decay rate of AUR1-FLAG in Supplementary Figure 4E.
AUR1-FLAG + MOCK 6 hr+ MG132 vs. 6 hr	P value	0.2638
	P value summary	ns
	Significantly different (P < 0.05)?	No
	One- or two-tailed P value?	Two-tailed
	t, df	t=1.299 df=4
AUR1-FLAG + APC8-myc 6 hr+ MG132 vs. 6 hr	P value	0.0274
	P value summary	*
	Significantly different (P < 0.05)?	Yes
	One- or two-tailed P value?	Two-tailed
	t, df	t=3.394 df=4

## Sheet: Figure 4, Fig5D-5F, S5A-5C, S5I
Supplemental Data Set S1.
Supplemental Data Set S1. Data analysis. This table is related to Figure 4C-4F, S5A-5C, S5I.
Figure 4C and Supplementary S5A. AUR1 protein in inflorescences is obviously decreased in cdc20.1-3 relative to Col-0
cdc20.1 vs. Col	P value	<0.0001
	P value summary	****
	Significantly different (P < 0.05)?	Yes
	One- or two-tailed P value?	Two-tailed
	t, df	t=6.487 df=10
Figure 5F and Supplementary S5A. AUR1 protein in inflorescences is obviously increased in ccs52a2-1/+ 52b-1 relative to Col-0
ccs52a2-1/+ 52b-1 vs. Col	P value	<0.0001
	P value summary	****
	Significantly different (P < 0.05)?	Yes
	One- or two-tailed P value?	Two-tailed
	t, df	t=7.662 df=10
Figure 4D and Supplementary S5B. In vivo degradation assay shows that CDC20.1 protects AUR1 protein.
CDC20.1 1× vs. CDC20.1 0×	P value	0.2114
	P value summary	ns
	Significantly different (P < 0.05)?	No
	One- or two-tailed P value?	Two-tailed
	t, df	t=1.814 df=2
CDC20.1 2× vs. CDC20.1 1×	P value	0.0657
	P value summary	ns
	Significantly different (P < 0.05)?	No
	One- or two-tailed P value?	Two-tailed
	t, df	t=3.707 df=2
CDC20.1 2× vs. CDC20.1 0×	P value	0.006
	P value summary	**
	Significantly different (P < 0.05)?	Yes
	One- or two-tailed P value?	Two-tailed
	t, df	t=12.87 df=2
Figure 5D and Supplementary S5B. In vivo degradation assay shows that CCS52A2 protects AUR1 protein.
CCS52A2 1× vs. CCS52A2 0×	P value	0.001
	P value summary	**
	Significantly different (P < 0.05)?	Yes
	One- or two-tailed P value?	Two-tailed
	t, df	t=31.2 df=2
CCS52A2 2× vs. CCS52A2 1×	P value	0.0456
	P value summary	*
	Significantly different (P < 0.05)?	Yes
	One- or two-tailed P value?	Two-tailed
	t, df	t=4.522 df=2
Figure 5E and Supplementary S5B. In vivo degradation assay shows that CCS52B protects AUR1 protein.
CCS52B 1× vs. CCS52B 0×	P value	0.2901
	P value summary	ns
	Significantly different (P < 0.05)?	No
	One- or two-tailed P value?	Two-tailed
	t, df	t=1.426 df=2
CCS52B 2× vs. CCS52B 1×	P value	0.823
	P value summary	ns
	Significantly different (P < 0.05)?	No
	One- or two-tailed P value?	Two-tailed
	t, df	t=0.2543 df=2
Figure 4E. Cell free decay assay supports the role of CDC20.1 in AUR1 stability.
GST-CDC20 1× vs. 0×	P value	0.0607
	P value summary	ns
	Significantly different (P < 0.05)?	No
	One- or two-tailed P value?	Two-tailed
	t, df	t=3.872 df=2
	Number of pairs	3
GST-CDC20 2× vs. 1×	P value	0.136
	P value summary	ns
	Significantly different (P < 0.05)?	No
	One- or two-tailed P value?	Two-tailed
	t, df	t=2.427 df=2
	Number of pairs	3
Figure 4F and Supplementary S5C. Cell free decay assay supports the role of CDC20.1 in AUR1 stability.
CDC20-FLAG 1× vs. 0×	P value	0.0563
	P value summary	ns
	Significantly different (P < 0.05)?	No
	One- or two-tailed P value?	Two-tailed
	t, df	t=4.035 df=2
	Number of pairs	3
CDC20-FLAG 2× vs. 1×	P value	0.0932
	P value summary	ns
	Significantly different (P < 0.05)?	No
	One- or two-tailed P value?	Two-tailed
	t, df	t=3.043 df=2
	Number of pairs	3
CDC20-FLAG 3× vs. 2×	P value	0.0005
	P value summary	***
	Significantly different (P < 0.05)?	Yes
	One- or two-tailed P value?	Two-tailed
	t, df	t=45.45 df=2
	Number of pairs	3
Supplementary Figure S5I. Statistical analysis of the fluorescence signal from various combinations in Supplementary Figure 5G
AUR1:APC10:CDC20.1 = 1:1:1 vs. 1:1:0	P value	0.5314
	P value summary	ns
	Significantly different (P < 0.05)?	No
	One- or two-tailed P value?	Two-tailed
	t, df	t=0.6541 df=8
AUR1:APC10:CCS52B = 1:1:1 vs. 1:1:0	P value	0.0007
	P value summary	***
	Significantly different (P < 0.05)?	Yes
	One- or two-tailed P value?	Two-tailed
	t, df	t=9.309 df=4
AUR1:APC10:CCS52A2 = 1:1:1 vs. 1:1:0	P value	<0.0001
	P value summary	****
	Significantly different (P < 0.05)?	Yes
	One- or two-tailed P value?	Two-tailed
	t, df	t=9.881 df=8
AUR1:APC10:GFP = 1:1:1 vs. 1:1:0	P value	0.1952
	P value summary	ns
	Significantly different (P < 0.05)?	No
	One- or two-tailed P value?	Two-tailed
	t, df	t=1.458 df=6

## Sheet: Supplementary Fig S6D, S7J-7K
Supplemental Data Set S1.
Supplemental Data Set S1. Data analysis. This table is related to Supplymentary Figure 6D,7J-K.
Supplementary S6D. Relative LUC activity in Supplementary S6B were analyzed using indiGO software
Mock 1:1:1 vs. Mock 1:1:0	P value	0.0771
	P value summary	ns
	Significantly different (P < 0.05)?	No
	One- or two-tailed P value?	Two-tailed
	t, df	t=3.39 df=2
CCS52B 1:1:1 vs. CCS52B 1:1:0	P value	0.0002
	P value summary	***
	Significantly different (P < 0.05)?	Yes
	One- or two-tailed P value?	Two-tailed
	t, df	t=8.008 df=6
CCS52A2 1:1:1 vs. CCS52A2 1:1:0	P value	0.0291
	P value summary	*
	Significantly different (P < 0.05)?	Yes
	One- or two-tailed P value?	Two-tailed
	t, df	t=3.331 df=4
supplementary Figure S7J. Quantification of seed number per silique in Col-0, ccs52a2, ccs52a2-1 ccs52a2-2 and ProActin7:CCS52A2/ccs52a2-2 plants.
ccs52a2 vs. Col-0	P value	<0.0001
	P value summary	****
	Significantly different (P < 0.05)?	Yes
	One- or two-tailed P value?	Two-tailed
	t, df	t=25.67 df=53
ccs52a2-1/ccs52a2-2 vs. ccs52a2-2	P value	0.0711
	P value summary	ns
	Significantly different (P < 0.05)?	No
	One- or two-tailed P value?	Two-tailed
	t, df	t=1.869 df=31
ProActin7::CCS52A2/ccs52a2-2 vs. ccs52a2-2	P value	<0.0001
	P value summary	****
	Significantly different (P < 0.05)?	Yes
	One- or two-tailed P value?	Two-tailed
	t, df	t=24.52 df=53
ProActin7::CCS52A2/ccs52a2-2 vs. Col-0	P value	0.5584
	P value summary	ns
	Significantly different (P < 0.05)?	No
	One- or two-tailed P value?	Two-tailed
	t, df	t=0.5884 df=62
supplementary Figure S7K. The average number of pollen grains in Col-0, ccs52a2-2, ccs52a2-1 ccs52a2-2 and ProActin7:CCS52A2/ccs52a2-2 plants.
ccs52a2 vs. Col-0	P value	<0.0001
	P value summary	****
	Significantly different (P < 0.05)?	Yes
	One- or two-tailed P value?	Two-tailed
	t, df	t=28.21 df=41
ccs52a2-1/ccs52a2-2 vs. ccs52a2-2	P value	0.3525
	P value summary	ns
	Significantly different (P < 0.05)?	No
	One- or two-tailed P value?	Two-tailed
	t, df	t=0.9396 df=44
ProActin7:CCS52A2/ccs52a2-2 vs. ccs52a2-2	P value	<0.0001
	P value summary	****
	Significantly different (P < 0.05)?	Yes
	One- or two-tailed P value?	Two-tailed
	t, df	t=17.84 df=44
ProActin7:CCS52A2/ccs52a2-2 vs. Col-0	P value	<0.0001
	P value summary	****
	Significantly different (P < 0.05)?	Yes
	One- or two-tailed P value?	Two-tailed
	t, df	t=4.888 df=33
ccs52a2-1/ccs52a2-2 vs. Col-0	P value	<0.0001
	P value summary	****
	Significantly different (P < 0.05)?	Yes
	One- or two-tailed P value?	Two-tailed
	t, df	t=24.48 df=33

## Sheet: Supplementary Figure S8
Supplemental Data Set S1.
Supplemental Data Set S1. Data analysis. This table is related to Supplementary Figure 8.
Supplementary Figure S8C. Quantification of spindle length and diameter in (Figure 6C) at metaphase Ⅰ in Col-0 , ccs52a2-2 , ccs52b-1 and ccs52a2-1/+;ccs52b-1
	lenth of the spindle					diameter of the spindle
	median	upper Q3 (Quantitile)	lower Q1 (Quantitile)	1.5x interquartile range (IQR)	outliers	median	upper Q3 (Quantitile)	lower Q1 (Quantitile)	1.5x interquartile range (IQR)	outliers
Col-0 (n = 23)	11.751	12.9	10.932	2.952	6.804	5.01	5.776	4.407	2.0535	8.593
ccs52a2-2 (n = 23)	14.2	15.32	13.38	2.91	24.567	5.65	6.77	4.8	2.955	none
ccs52b-1 (n = 13)	11.187	11.7955	10.051	2.617	none	4.883	5.532	4.0355	2.2448	none
ccs52a2-1/+ ccs52b-1 (n = 43)	14.869	15.49	13.265	3.3375	22.538	5.755	7.089	4.915	3.261	10.835
	lenth of the spindle
ccs52a2-2 vs. Col	P value	<0.0001
	P value summary	****
	Significantly different (P < 0.05)?	Yes
	One- or two-tailed P value?	Two-tailed
	t, df	t=4.718 df=44
ccs52a2-1/+ 52b-1 vs. Col	P value	<0.0001
	P value summary	****
	Significantly different (P < 0.05)?	Yes
	One- or two-tailed P value?	Two-tailed
	t, df	t=6.125 df=64
ccs52b-1 vs. Col	P value	0.2939
	P value summary	ns
	Significantly different (P < 0.05)?	No
	One- or two-tailed P value?	Two-tailed
	t, df	t=1.066 df=34
Supplementary Figure S8E. Percentage of different types of H3S10ph signal in cdc20.1 and ccs52 mutant shown in Supplementary Figure 8D.
type Ⅲ in Col-0 ccs52	P value and statistical significance				raw data	Col-0	cdc20.1	cdc20.1*AURi	ccs52
	Test	Fisher's exact test			Ⅰ	11	25	35	8
			Ⅰ+Ⅱ		Ⅱ	28	28	24	4
	P value	<0.0001	Ⅲ		Ⅲ	4	3	7	32
	P value summary	****			total	43	56	66	44
	One- or two-sided	Two-sided				Col-0	cdc20.1	cdc20.1*AURi	ccs52
	Statistically significant (P < 0.05)?	Yes			Ⅰ	0.255814	0.446429	0.530303	0.181818
type Ⅰ in Col-0 cdc20.1	Test	Fisher's exact test			Ⅱ	0.651163	0.5	0.363636	0.0909091
					Ⅲ	0.0930233	0.0535714	0.106061	0.727273
	P value	0.06	Ⅰ
	P value summary	ns	Ⅲ+Ⅱ
	One- or two-sided	Two-sided
	Statistically significant (P < 0.05)?	No
type Ⅰ in Col-0 cdc20.1AURi	Test	Fisher's exact test
	P value	0.0056
	P value summary	**	Ⅰ
	One- or two-sided	Two-sided	Ⅲ+Ⅱ
	Statistically significant (P < 0.05)?	Yes
type Ⅰ in cdc20.1 cdc20.1AURi	Test	Fisher's exact test
	P value	0.3703	Ⅰ
	P value summary	ns	Ⅲ+Ⅱ
	One- or two-sided	Two-sided
	Statistically significant (P < 0.05)?	No

## Sheet: Supplementary Figure S9A-C
Supplemental Data Set S1.
Supplemental Data Set S1. Data analysis. This table is related to Supplementary Figure 9.
Supplementary Figure S9A-C. RT-qPCR analysis of the AUR1 expression in inflorescences of Col-0, apc8-1 AUR1RNAi, cdc20.1-3 AUR1RNAi and ccs52 AUR1RNAi with each single mutant apc8-1, cdc20.1-3 and ccs52
apc8-1 vs. apc8-1 AUR1RNAi	P value	0.0029
	P value summary	**
	Significantly different (P < 0.05)?	Yes
	One- or two-tailed P value?	Two-tailed
	t, df	t=4.467 df=7
cdc20.1 vs. cdc20.1 AUR1RNAi	P value	0.0038
	P value summary	**
	Significantly different (P < 0.05)?	Yes
	One- or two-tailed P value?	Two-tailed
	t, df	t=4.255 df=7
ccs52 vs. ccs52 AUR1RNAi	P value	0.0387
	P value summary	*
	Significantly different (P < 0.05)?	Yes
	One- or two-tailed P value?	Two-tailed
	t, df	t=3.032 df=4
