# Supplementary material for: ANAPHASE-PROMOTING COMPLEX/CYCLOSOME coactivators maintain AURORA 1 kinase homeostasis during meiotic chromosome segregation
Source: Plant Cell. 2025 Apr 17;37(6):koaf089. doi: 10.1093/plcell/koaf089 (PMC12164589; doi:10.1093/plcell/koaf089)
Supplement: koaf089_Supplementary_Data [file koaf089_supplementary_data.zip › Table S1. ubiquitin modified proteome.xlsx]

## Sheet: Sheet2
Description	Protein	Peptide	Fold Change	Student's t-test q-value 20.1/Col-0
Ribosomal protein L7Ae/L30e/S12e/Gadd45 family protein	AT3G62870.1	AQAEAEGK[+114]PAESK_2	0.0323339	0.00437295
heat shock protein 70	AT3G12580.1	NTIKDEK[+114]IASK_2	0.156085	0.0364414
RING/U-box superfamily protein	AT3G61180.1	NSEK[+114]VN[+1]GEIR_3	0.177431	0.0137931
proliferating cell nuclear antigen 2, PCNA2	AT2G29570.1	DLSSIGDTVVISVTK[+114]EGVK_3	0.197086	0.0077513
ubiquitin family protein, DSK2	AT2G17200.1	FSVK[+114]TSLDSTVESFK_2	0.217294	0.0247276
high mobility group B2	AT1G20693.1	APYVAK[+114]AEKR_2	0.243489	0.0312663
regulatory particle non-ATPase 13	AT2G26590.2	AGN[+1]LVVPN[+1]LSSEVSDVTSSSGPVK[+114]LADLQR_3	0.34955	0.034488
Phosphatidylinositol 3- and 4-kinase family protein, PI4KA1	AT1G49340.2	IDSK[+114]LQDQVR_3	0.376795	0.0470624
alpha/beta-Hydrolases superfamily protein	AT4G10955.1	GTVTK[+114]VDSISR_2	0.381409	0.0216818
heat shock protein 70	AT3G12580.1	NTIKDEK[+114]IASK_3	0.388014	0.000123036
ADP-ribosylation factor A1B	AT5G14670.1	QDLPNAMNAAEITDK[+114]LGLHSLR_3	0.406292	0.0480417
related to ubiquitin 1	AT1G31340.1	TLTGK[+114]EIEIDIEPTDTIDR_3	0.443136	0.0127902
glutathione S-transferase PHI 9	AT2G30860.1	ESEEK[+114]LAGVLDVYEAHLSK_4	0.445026	0.0304811
Histone superfamily protein, H2AX	AT1G08880.1	LLGSVTIAN[+1]GGVLPNIHQTLLPSK[+114]VGK_4	0.486891	0.0256797
myo-inositol-1-phosphate synthase 2	AT2G22240.1	ANSVIK[+114]GTK_2	0.486898	0.048109
20S proteasome alpha subunit PAD1	AT3G51260.1	ESAGQ[+1]ETVK[+114]LAIR_3	0.503724	0.0498369
GTP binding Elongation factor Tu family protein	AT1G07940.1	LPLQ[+1]DVYK[+114]IGGIGTVPVGR_3	0.507998	0.0268436
SEC14 cytosolic factor family protein / phosphoglyceride transfer family protein	AT3G51670.1	M[+16]LHFK[+114]PGGVNSIIQVTDLK_3	0.551082	0.0463142
GTP binding Elongation factor Tu family protein	AT1G07940.1	LPLQDVYK[+114]IGGIGTVPVGR_3	0.558261	0.0279384
rotamase cyclophilin 5	AT4G34870.1	GLDVVK[+114]AIEK_3	0.559334	0.025138
Ubiquitin-associated/translation elongation factor EF1B protein	AT5G12120.1	AVVTAEGDIEK[+114]AEEALR_3	0.56105	0.0465062
ubiquitin-activating enzyme 1, UBA1	AT2G30110.1	QLIYTFPEDAATSTGAPFWSAPK[+114]R_3	0.599821	0.0120059
F-box family protein	AT1G24800.1	LVGEK[+114]ILTR_2	1.50262	0.0479895
fatty acid reductase 1	AT5G22500.1	APDEK[+114]SAMQR_3	1.50483	0.00736265
ENTH/ANTH/VHS superfamily protein	AT1G14910.1	VSPGQEK[+114]GYSK_3	1.50728	0.0198061
cytochrome P450, family 96, subfamily A, polypeptide 15	AT1G57750.1	MFAK[+114]IISSR_2	1.51545	0.0231151
Rad23 UV excision repair protein family	AT1G16190.1	K[+114]NIEDSQSK_2	1.51882	0.0257171
Nucleic acid-binding, OB-fold-like protein	AT2G33845.1	LAVDK[+114]WGR_2	1.52303	0.0303433
Phosphofructokinase family protein	AT1G76550.1	ATAK[+114]VADAQ[+1]IITEHPVK_3	1.5271	0.0455518
6-phosphogluconate dehydrogenase family protein	AT3G02360.1	SIEK[+114]GWGLK_2	1.53462	0.038938
winged-helix DNA-binding transcription factor family protein	AT2G30620.1	GK[+114]VAAAVAPAK_2	1.54493	0.0267107
heat shock protein 81-3	AT5G56010.1	DSSMGGYMSSK[+114]K_2	1.54619	0.0212514
rotamase cyclophilin 5	AT4G34870.1	TSWLDGK[+114]HVVFGQVVK_3	1.5518	0.024332
Ribosomal protein S13/S18 family	AT1G22780.1	KADVDMNK[+114]R_3	1.55289	0.0456003
26S proteasome, regulatory subunit Rpn7;Proteasome component (PCI) domain	AT3G61140.1	ANLLK[+114]HEYHAR_3	1.5535	0.0426387
26S proteasome regulatory subunit S2 1B	AT4G28470.1	RDEATTK[+114]IPSK_3	1.55663	0.02347
ubiquitin-protein ligase 2	AT1G70320.1	RIDGPSLSSASK[+114]TLGTALAK_3	1.57292	0.0119916
sucrose phosphate synthase 1F	AT5G20280.1	SWVK[+114]AVATR_2	1.57479	0.021321
Zincin-like metalloproteases family protein	AT5G65620.1	VMAQK[+114]GSSVR_3	1.57895	0.0242621
Histone superfamily protein	AT4G40030.2	K[+114]SAPTTGGVK[+114]KPHR_4	1.58162	0.00724256
plasma-membrane associated cation-binding protein 1	AT4G20260.4	TFDESKETINK[+114]EIEEK_3	1.5854	0.0194187
IBR domain-containing protein	AT1G65430.1	LHQC[+57]AEK[+114]ELLPYLDAK_3	1.59762	0.0231891
DHHC-type zinc finger family protein	AT4G24630.1	GSNK[+114]FILGGR_2	1.60139	0.0426946
26S proteasome, regulatory subunit Rpn7;Proteasome component (PCI) domain	AT3G61140.1	AN[+1]LLK[+114]HEYHAR_3	1.6079	0.0259215
Major facilitator superfamily protein	AT3G05165.3	LSK[+114]EVESSLHR_3	1.60988	0.00631453
3-ketoacyl-CoA synthase 6	AT1G68530.1	DKPK[+114]SVEFQMR_3	1.61701	0.00748096
Adaptor protein complex AP-2, alpha subunit	AT5G22780.1	ILMGTDVVK[+114]NVNK_3	1.61899	0.0195763
TOPLESS-related 2	AT3G16830.1	LAFPSFK[+114]ASR_3	1.62404	0.0305307
thioredoxin 3	AT5G42980.1	FIAPVFADLAKK[+114]_3	1.62807	0.0417836
Histone superfamily protein	AT1G07820.2	DNIQGITK[+114]PAIR_3	1.63144	0.0280424
Translation elongation factor EF1B, gamma chain	AT1G57720.2	SPEFLK[+114]MNPIGK_2	1.64336	0.038128
sugar transporter 6	AT3G05960.1	YMLPEDDHHDIEK[+114]R_3	1.64341	0.04286
E1 C-terminal related 1	AT5G19180.1	ESC[+57]TTK[+114]VR_2	1.6586	0.0332996
B-box zinc finger family protein	AT1G06040.1	LHLNSLSTK[+114]FPR_3	1.65884	0.0303495
sodium/calcium exchanger family protein / calcium-binding EF hand family protein	AT1G53210.1	FLDNFHVQTK[+114]R_3	1.66257	0.0227174
DNAJ heat shock N-terminal domain-containing protein	AT2G35720.1	SAITVGWK[+114]K_2	1.6688	0.0268516
60S acidic ribosomal protein family	AT2G27710.2	EK[+114]LASVPSGGGGGVAVASATSGGGGGGGASAAESK_3	1.669	0.0270758
BCL-2-associated athanogene 7	AT5G62390.1	LVSPK[+114]SDRK_3	1.66912	0.0337299
Chalcone and stilbene synthase family protein	AT1G02050.1	EILAK[+114]YPELTTEGSPTIK_3	1.68152	0.0334288
CTC-interacting domain 7	AT2G26280.1	SIYSDK[+114]LQSR_3	1.70151	0.0485015
lupeol synthase 2	AT1G78960.1	K[+114]ELHLQPYEEINWNK_3	1.70556	0.0180396
GTP binding Elongation factor Tu family protein	AT1G07940.1	VTK[+114]AAVKK_2	1.70929	0.0453804
ubiquitin carrier protein 1	AT1G14400.2	M[+16]YSESK[+114]R_2	1.7162	0.0480961
alfin-like 3	AT3G42790.1	TVEEVFK[+114]DFK_2	1.72143	0.0268753
RNA binding Plectin/S10 domain-containing protein	AT5G52650.1	KSAK[+114]PGGRPFGGPPGDR_4	1.72445	0.0230806
unknown protein; Has 30201 Blast hits to 17322 proteins in 780 species: Archae - 12; Bacteria - 1396; Metazoa - 17338; Fungi - 3422; Plants - 5037; Viruses - 0; Other Eukaryotes - 2996 (source: NCBI BLink).	AT5G16550.1	LAK[+114]Q[+1]SVSVVGSAISGNTISR_3	1.73366	0.0498288
ubiquitin-conjugating enzyme 18	AT5G42990.1	LQK[+114]ELSEWQVNPPTGFK_3	1.73915	0.0459816
Chalcone and stilbene synthase family protein	AT4G34850.1	AC[+57]IK[+114]NWGR_2	1.74006	0.0395787
coatomer gamma-2 subunit, putative / gamma-2 coat protein, putative / gamma-2 COP, putative	AT4G34450.1	ITVLLK[+114]R_2	1.75204	0.013123
serine/threonine protein phosphatase 2A 55 kDa regulatory subunit B prime gamma	AT4G15410.1	SRGGAGENK[+114]ETENPSGIR_3	1.75452	0.0406068
Leucine-rich repeat protein kinase family protein	AT1G10850.1	ASGSGK[+114]PLHWTSC[+57]LK_3	1.75785	0.0223142
20S proteasome alpha subunit G1	AT2G27020.1	SYESVYGDAVPVK[+114]ELSER_3	1.76431	0.00746777
Ribosomal L28e protein family	AT4G29410.2	VVANQVVDNYYRPDLK[+114]K_3	1.77655	0.0233493
BCL-2-associated athanogene 7	AT5G62390.1	NK[+114]EMPPEYAAVMIQR_3	1.77686	0.0220984
RAS-related nuclear protein-1	AT5G20010.1	LTYK[+114]NVPTWHR_3	1.78592	0.00799079
Ribosomal protein S4	AT5G15200.1	SGMAK[+114]SIHHSR_3	1.78683	0.0267237
Transducin/WD40 repeat-like superfamily protein	AT1G18080.1	VWNLSNC[+57]K[+114]LR_3	1.78813	0.0410121
ubiquitin-activating enzyme 1	AT2G30110.1	IVEC[+57]LEK[+114]EK_2	1.79068	0.0426997
RAS-related nuclear protein-1	AT5G20010.1	LTYK[+114]N[+1]VPTWHR_3	1.79443	0.0132041
Leucine-rich repeat protein kinase family protein	AT1G10850.1	ASGSGK[+114]PLHWTSC[+57]LK_4	1.79503	0.0190536
Ribosomal protein L13 family protein	AT3G07110.2	LQ[+1]AGHK[+114]YC[+57]LLGR_3	1.8174	0.0136452
SCAMP family protein	AT1G32050.1	K[+114]LADWEAELR_2	1.81982	0.0132744
eukaryotic translation initiation factor 2 beta subunit	AT5G20920.3	FAPK[+114]NFEGILR_3	1.83663	0.0160253
Leucine-rich repeat protein kinase family protein	AT5G63410.1	YISETSK[+114]FGSEDLPVC[+57]R_3	1.84607	0.036417
tRNA arginine adenosine deaminase	AT1G68720.1	K[+114]WNLVSR_2	1.85019	0.0391099
ribosomal protein large subunit 16A	AT2G42740.1	ASK[+114]VLEQLSGQTPVFSK[+114]AR_3	1.85882	0.0179355
ribosomal protein 1	AT1G43170.3	K[+114]VAC[+57]IGAWHPAR_3	1.86134	0.0268637
ubiquitin activating enzyme 2	AT5G06460.1	VVEC[+57]LEK[+114]EK_3	1.86366	0.0209558
RNA-binding (RRM/RBD/RNP motifs) family protein	AT5G52040.2	HFEPYGK[+114]IVNVR_3	1.86777	0.0301067
MLP-like protein 28	AT1G70830.1	ERIEAVEPNK[+114]NLITFR_3	1.87301	0.00746829
P-loop containing nucleoside triphosphate hydrolases superfamily protein	AT2G38770.1	VYGTGTYDFK[+114]R_3	1.88126	0.038216
unknown protein; Has 30201 Blast hits to 17322 proteins in 780 species: Archae - 12; Bacteria - 1396; Metazoa - 17338; Fungi - 3422; Plants - 5037; Viruses - 0; Other Eukaryotes - 2996 (source: NCBI BLink).	AT5G16550.1	LAK[+114]QSVSVVGSAISGNTISR_3	1.8822	0.0213704
3-ketoacyl-CoA synthase 20	AT5G43760.1	SK[+114]YQLIHTVR_3	1.88317	0.0498019
Ribosomal protein L13 family protein	AT3G07110.2	LQAGHK[+114]YC[+57]LLGR_3	1.90416	0.0196019
ubiquitin-activating enzyme 1	AT2G30110.1	C[+57]LYFQ[+1]K[+114]PLLESGTLGTK_3	1.90847	0.0487921
cytochrome P450, family 86, subfamily A, polypeptide 4	AT1G01600.1	MK[+114]STWGEDC[+57]LEFNPER_3	1.91081	0.0228274
Histone superfamily protein	AT5G59910.1	KPAEK[+114]KPASEKPVEEK_4	1.91094	0.0309965
Chalcone-flavanone isomerase family protein	AT5G05270.2	EIK[+114]GAQYGVQLENTVR_3	1.9142	0.024914
Chalcone-flavanone isomerase family protein	AT5G05270.2	EIK[+114]GAQ[+1]YGVQLENTVR_3	1.92049	0.0299309
Syntaxin/t-SNARE family protein	AT5G46860.1	LHIGQ[+1]LVK[+114]DTSAK_3	1.92163	0.0230731
heat shock cognate protein 70-1	AT5G02500.1	NTIQDEK[+114]IGEKLPAADK_3	1.92189	0.0193055
Proteasome component (PCI) domain protein	AT3G02200.2	DAK[+114]YAPVYQLLK_2	1.92706	0.0411579
RmlC-like cupins superfamily protein	AT2G28680.1	AWDLDETTVK[+114]K_3	1.92953	0.0425933
nuclear pore anchor	AT1G79280.2	K[+114]IYAELDSVR_3	1.93421	0.0380388
Ribosomal protein S3 family protein	AT5G35530.1	IMLDWDPK[+114]GK_3	1.93646	0.0247388
high mobility group B4	AT2G17560.2	AMTDEDKAPYVAK[+114]AESR_3	1.9378	0.00756954
DNA-binding HORMA family protein	AT4G32200.1	DMK[+114]EMASLR_2	1.95078	0.0476742
RNA binding Plectin/S10 domain-containing protein	AT5G52650.1	SAK[+114]PGGRPFGGPPGDR_4	1.95469	0.00736282
Syntaxin/t-SNARE family protein	AT5G46860.1	LHIGQLVK[+114]DTSAK_3	1.97019	0.0142513
Ubiquitin-like superfamily protein	AT2G05630.2	IREK[+114]YPDR_3	1.98752	0.0303602
ENTH/ANTH/VHS superfamily protein	AT2G01600.1	SNPGQDK[+114]GYSR_3	1.99337	0.0376336
Calcium-dependent lipid-binding (CaLB domain) plant phosphoribosyltransferase family protein	AT1G51570.1	HVIMEGGEK[+114]K_3	1.9959	0.0396572
Early-responsive to dehydration stress protein (ERD4)	AT1G30360.1	AYIPHSLSSHK[+114]PEEHEFK_5	1.99981	0.0266954
phosphoenolpyruvate carboxylase 3	AT3G14940.1	KYGVK[+114]LTMFHGR_3	2.00579	0.0185678
BCL-2-associated athanogene 7	AT5G62390.1	SEREN[+1]GEVSHTYIIK[+114]ATTGGEK_4	2.01137	0.0222012
3-ketoacyl-CoA synthase 10	AT2G26250.1	KSGK[+114]FDEETLGFK_3	2.01253	0.016105
NAD(P)-binding Rossmann-fold superfamily protein	AT1G68540.1	VGFLWEFQGAK[+114]QR_3	2.02664	0.0121198
ubiquitin-activating enzyme 1	AT2G30110.1	C[+57]LYFQK[+114]PLLESGTLGTK_3	2.02679	0.0231671
RNA-binding (RRM/RBD/RNP motifs) family protein	AT1G02840.3	K[+114]GGDVC[+57]FSQVYR_3	2.03055	0.032117
Ribosomal protein S5/Elongation factor G/III/V family protein	AT1G56070.1	SK[+114]ILAEEFGWDK_2	2.03891	0.0478955
O-methyltransferase 1	AT5G54160.1	EFEALAK[+114]ASGFK_2	2.04784	0.0332232
Ribosomal protein S5 family protein	AT2G41840.1	ASEEEK[+114]WVPVTK_3	2.04874	0.0268308
Family of unknown function (DUF662)	AT3G52920.2	LMELVGESEK[+114]LR_3	2.07097	0.0301367
cytochrome P450, family 96, subfamily A, polypeptide 15	AT1G57750.1	M[+16]FAK[+114]IISSR_2	2.07261	0.0149868
Coatomer, alpha subunit	AT2G21390.1	YYEYSTQK[+114]DSQVIPIR_3	2.07418	0.0230659
AMP-dependent synthetase and ligase family protein	AT2G47240.1	VEEGVKGIDGK[+114]PSVGPVYR_3	2.07697	0.0135784
HXXXD-type acyl-transferase family protein	AT5G23940.1	FSDFAVHTIK[+114]SR_3	2.07832	0.00657688
Ribosomal protein S3 family protein	AT5G35530.1	IMLDWDPK[+114]GK_2	2.08023	0.0233077
UDP-D-apiose/UDP-D-xylose synthase 2	AT1G08200.1	REPLK[+114]LVDGGESQR_3	2.08352	0.0333863
AMP-dependent synthetase and ligase family protein	AT2G47240.1	VEEGVK[+114]GIDGKPSVGPVYR_3	2.09679	0.00742318
ubiquitin activating enzyme 2	AT5G06460.1	C[+57]VYFQ[+1]K[+114]PLLESGTLGAK_3	2.10103	0.0317925
RNA binding Plectin/S10 domain-containing protein	AT5G52650.1	K[+114]SAK[+114]PGGRPFGGPPGDR_4	2.10237	0.0251143
SCAMP family protein	AT1G32050.1	K[+114]LADWEAELR_3	2.1064	0.0157662
ATP citrate lyase subunit B 2	AT5G49460.1	SIGLIGHTFDQK[+114]R_3	2.11279	0.0210967
Major facilitator superfamily protein	AT1G68570.1	LTHTK[+114]HMSFLDK_3	2.13194	0.0156266
histone H2A 7	AT5G27670.1	STASSSQAEK[+114]ASATK_3	2.13199	0.0278017
BRI1-associated receptor kinase	AT4G33430.2	GTIGHIAPEYLSTGKSSEK[+114]_3	2.13391	0.0174473
serine/arginine-rich 22	AT4G31580.2	AREEVPYAN[+1]GN[+1]GLK[+114]ER_3	2.14551	0.0395281
Pre-mRNA-processing-splicing factor	AT1G80070.1	HTLAYDK[+114]GWR_3	2.14692	0.0158147
HVA22 homologue A	AT1G74520.1	SINIWYVPK[+114]K_2	2.14841	0.0191304
ubiquitin E2 variant 1D-4	AT3G52560.4	LFC[+57]DK[+114]DYPEKPPTVR_4	2.152	0.00321871
phospholipase C 2	AT3G08510.1	GK[+114]DLGDEEVWGR_3	2.16013	0.04213
cinnamyl alcohol dehydrogenase 9	AT4G39330.1	DK[+114]SGVLSPFHFSR_3	2.16308	0.0076511
related to ubiquitin 1	AT1G31340.1	LIYAGK[+114]Q[+1]LADDK_3	2.17873	0.0261415
Ribosomal protein S25 family protein	AT4G39200.1	ELMAK[+114]GVIR_2	2.19511	0.0231684
PHE ammonia lyase 1	AT2G37040.1	K[+114]VLTTGVN[+1]GELHPSR_3	2.21934	0.047991
phenylalanine ammonia-lyase 4	AT3G10340.1	TK[+114]QGGALQNELIR_3	2.23238	0.0234633
histone-lysine N-methyltransferase ATXR2	AT3G21820.1	FIGSIEK[+114]QIGR_2	2.25391	0.0329887
UDP-Glycosyltransferase superfamily protein	AT2G16890.2	ELMEGETGK[+114]TAR_3	2.29274	0.0225923
HVA22 homologue A	AT1G74520.1	SINIWYVPK[+114]K_3	2.30189	0.0230111
adenosine kinase 1	AT3G09820.1	TTVITQGADPVVVAEDGK[+114]VK_3	2.33415	0.0422503
ubiquitin-conjugating enzyme 33	AT5G50430.1	K[+114]LFPEYVEK_2	2.33655	0.0479352
NAD(P)-binding Rossmann-fold superfamily protein	AT5G65205.1	LYK[+114]PFEDAIR_3	2.3446	0.0132216
Adaptor protein complex AP-2, alpha subunit	AT5G22780.1	ILMGTDVVK[+114]NVNK_2	2.34829	0.0239307
adenosine kinase 1	AT3G09820.1	DK[+114]YGEAMKK_3	2.34845	0.0298273
Protein of unknown function, DUF538	AT1G09310.1	SSEATEAK[+114]EAVAIK_3	2.3853	0.0483803
K-box region and MADS-box transcription factor family protein	AT1G24260.2	YQK[+114]C[+57]NYGAPEPNVPSR_3	2.39805	0.0422261
Histone superfamily protein	AT1G07820.2	TVTAM[+16]DVVYALK[+114]R_3	2.40622	0.0251425
Inorganic H pyrophosphatase family protein	AT1G15690.1	KYIEAGVSEHAK[+114]SLGPK_4	2.40836	0.00976446
ABC-2 type transporter family protein	AT3G55110.1	DLVEFNEK[+114]WQQNQTAR_3	2.41526	0.0395434
Chalcone and stilbene synthase family protein	AT5G13930.1	DVPGLISK[+114]NIVK_2	2.42689	0.0157416
delta1-pyrroline-5-carboxylate synthase 1	AT2G39800.1	GGMTAK[+114]VK_2	2.42876	0.0270601
RNA binding Plectin/S10 domain-containing protein	AT5G41520.1	SGGEYGDK[+114]AGAPADYQPGFR_2	2.43609	0.0133276
Ribosomal protein S5 family protein	AT1G58380.1	SPYQEHTDFLSTK[+114]AVSATK_3	2.48885	0.0257396
TOPLESS-related 2	AT3G16830.1	SFEASK[+114]ASIDMK_2	2.49125	0.0464361
N-terminal nucleophile aminohydrolases (Ntn hydrolases) superfamily protein	AT3G27430.2	TYVSSK[+114]GYSFTK_2	2.5138	0.0459308
Chalcone and stilbene synthase family protein	AT4G34850.1	LTEQGINFK[+114]LSR_2	2.51587	0.0457372
Early-responsive to dehydration stress protein (ERD4)	AT1G30360.1	AYIPHSLSSHK[+114]PEEHEFK_3	2.52888	0.0425113
inflorescence meristem receptor-like kinase 2	AT3G51740.1	GVK[+114]EFEGEVTALGK_3	2.54707	0.0156273
maternal effect embryo arrest 9	AT1G60870.1	RTGNLMEK[+114]AATVAAK_3	2.5562	0.000968367
Aldolase superfamily protein	AT3G52930.1	ALQQSTLK[+114]TWAGKEENVK_3	2.56874	0.0193739
UDP-glucosyl transferase 71B1	AT3G21750.1	AVVSK[+114]VAGDVSTR_2	2.57102	0.0382062
Ubiquitin-like superfamily protein	AT4G11740.1	QIPIEVK[+114]DSSGPSGR_2	2.58748	0.0262468
RmlC-like cupins superfamily protein	AT1G07750.1	VAPEVEK[+114]SFR_3	2.61246	0.0477543
AMP-dependent synthetase and ligase family protein	AT2G47240.1	IVDEK[+114]VGPYMWK_3	2.63903	0.0240079
related to ubiquitin 1	AT1G31340.1	LIYAGK[+114]QLADDK_2	2.64041	0.016177
Leucine-rich repeat protein kinase family protein	AT5G14210.1	LISQTAK[+114]LGAQGVPSC[+57]R_3	2.66215	0.0155386
S-adenosyl-L-methionine-dependent methyltransferases superfamily protein	AT1G48600.2	ESC[+57]FHQSGDSK[+114]R_3	2.66281	0.0134753
synaptobrevin-related protein 1	AT2G33120.2	AQVSEVK[+114]GVMMENIEK_3	2.68582	0.0145247
Leucine-rich repeat protein kinase family protein	AT5G14210.1	LISQ[+1]TAK[+114]LGAQGVPSC[+57]R_3	2.69101	0.0135071
ARM repeat superfamily protein	AT4G27060.1	RGWDNK[+114]ASGTIR_3	2.72561	0.0140569
Ribosomal protein S5/Elongation factor G/III/V family protein	AT1G56070.1	VAVQC[+57]K[+114]VASDLPK_3	2.77708	0.0294358
PHE ammonia lyase 1	AT2G37040.1	LHEMDPLQK[+114]PK_3	2.82807	0.0494415
Ribosomal protein S10p/S20e family protein	AT5G62300.2	NLEK[+114]VC[+57]TDLVR_2	2.84057	0.0395062
heavy metal atpase 4	AT2G19110.1	SLDGVK[+114]EYSVIVPSR_2	2.84879	0.0269787
Ribosomal protein S5 domain 2-like superfamily protein	AT5G18380.1	IFEPVLLLGK[+114]HR_3	2.85813	0.0284742
delta1-pyrroline-5-carboxylate synthase 1	AT2G39800.1	HQDEITFGDK[+114]SR_3	2.93175	0.0158496
glycerol-3-phosphate acyltransferase 6	AT2G38110.1	NK[+114]LLSPIIFHEGR_3	3.00649	0.0253054
Coatomer, alpha subunit	AT2G21390.1	YYEYSTQK[+114]DSQVIPIR_2	3.0555	0.0213397
pyruvate decarboxylase-2	AT5G54960.1	IYVPEGK[+114]PLRDNPNESLR_3	3.09932	0.0274631
vegetative storage protein 1	AT5G24780.1	TVNK[+114]EAYFYAK_2	3.12174	0.0255143
myrosinase-binding protein 2	AT1G52030.1	VLVGRN[+1]GK[+114]FVSYVR_4	3.19782	0.0320307
E1 C-terminal related 1	AT5G19180.1	K[+114]YIN[+1]GVAC[+57]GFLEYNEDDTPKR_3	3.22015	0.0233218
RNA binding Plectin/S10 domain-containing protein	AT5G52650.1	K[+114]SAK[+114]PGGRPFGGPPGDR_3	3.35862	0.0476487
Ribosomal protein S3 family protein	AT3G53870.1	VM[+16]LDWDPK[+114]GISGPK_3	3.35953	0.0375199
C2 calcium/lipid-binding plant phosphoribosyltransferase family protein	AT1G22610.1	DLLTK[+114]DDFVGR_2	3.37835	0.023292
squalene synthase 1	AT4G34640.1	YADK[+114]LEDLKYEENTNK_3	3.52724	0.0209359
ataurora1	AT4G32830.1	LYGYFYDQK[+114]R_3	3.61506	0.0279146
exocyst complex component sec3A	AT1G47550.2	YLSGQK[+114]ADAAGFVR_3	3.69146	0.0159349
regulatory particle non-ATPase 10	AT4G38630.1	IIVFAGSPIK[+114]YEK_3	3.69565	0.0326502
Cysteine proteinases superfamily protein	AT3G62940.3	IKEEQSHVK[+114]SDR_3	3.73366	0.0321178
calmodulin 5	AT2G27030.3	DTDSEEELK[+114]EAFR_2	3.77025	0.023462
interactor of constitutive active rops 1	AT1G17140.2	LVAKEDEIK[+114]MLK_3	3.80493	0.0233954
alpha/beta-Hydrolases superfamily protein	AT1G26120.1	AK[+114]VILYEGK_3	3.85425	0.0428025
ribulose bisphosphate carboxylase small chain 1A	AT1G67090.1	EVEEC[+57]KK[+114]EYPNAFIR_4	3.88184	0.0138835
Ribosomal protein S5 family protein	AT1G58380.1	SPYQEHTDFLSTK[+114]AVSATK_2	4.05775	0.0230822
AMP-dependent synthetase and ligase family protein	AT2G47240.1	VEEGVK[+114]GIDGKPSVGPVYR_4	4.11485	0.0481638
P-loop containing nucleoside triphosphate hydrolases superfamily protein	AT5G26667.1	AEIK[+114]SGSEN[+1]GTMIQNMIK_3	4.21222	0.0357836
BED zinc finger ;hAT family dimerisation domain	AT3G42170.1	VAGTSHLK[+114]R_3	4.38921	0.0183327
serine/threonine protein phosphatase 2A 55 kDa regulatory subunit B prime gamma	AT4G15410.1	VK[+114]DVDELFDQAR_2	4.41793	0.0278487
Ribulose bisphosphate carboxylase (small chain) family protein	AT5G38410.1	EVEEC[+57]KK[+114]EYPGAFIR_4	4.46834	0.0133141
Chalcone and stilbene synthase family protein	AT4G00040.1	ETLHK[+114]YPELATEGSPTIK_3	4.58738	0.0184104
Aldolase superfamily protein	AT3G52930.1	ALQQ[+1]STLK[+114]TWAGKEENVK_2	5.09319	0.0363695
SEC12P-like 2 protein	AT2G01470.1	EDNQAGESEEVIK[+114]ELR_2	5.59191	0.0489334
Ribosomal protein S7e family protein	AT1G48830.1	K[+114]AIVVNVPYR_2	6.58133	0.0231732
Heavy metal transport/detoxification superfamily protein	AT4G16380.1	TIEIVEPPKPPQPQPQQPPQK[+114]PK_4	6.63856	0.0108847
ubiquitin-activating enzyme 1	AT2G30110.1	EK[+114]C[+57]ETFQ[+1]DC[+57]LTWAR_2	6.91194	0.0132538
ribulose-bisphosphate carboxylases	ATCG00490.1	GHYLNATAGTC[+57]EEMIK[+114]R_3	6.95625	0.0012625
ribulose-bisphosphate carboxylases	ATCG00490.1	GHYLN[+1]ATAGTC[+57]EEMIK[+114]R_3	7.02481	0.00314351
Phosphoribosyltransferase family protein	AT2G42910.1	VSAYVTHGVFPK[+114]SSWER_3	7.29673	0.0425356
ubiquitin-activating enzyme 1	AT2G30110.1	EK[+114]C[+57]ETFQDC[+57]LTWAR_2	7.34723	0.0134439
TUDOR-SN protein 1	AT5G07350.2	LVVK[+114]TGWAK_2	8.70232	0.0118993
lupeol synthase 2	AT1G78960.1	K[+114]ELHLQPYEEINWNK_4	11.1664	0.0248039
acetyl-CoA carboxylase 1	AT1G36160.2	RLYQPYVVK[+114]DSVR_3	18.4425	0.0131295
AMP-dependent synthetase and ligase family protein	AT2G47240.1	RIVDEK[+114]VGPYMWK_2	19.8359	0.0130141
Cobalamin-independent synthase family protein	AT5G17920.1	ALAGQK[+114]DEALFSANAAALASR_3	21.4554	0.00177299
Ribosomal protein S10p/S20e family protein	AT5G62300.2	VLK[+114]ITTR_2	38.7394	0.00820161
Translation initiation factor SUI1 family protein	AT5G11900.1	DRQEVIIEK[+114]VVR_3	187.352	0.00855849
high mobility group B3	AT1G20696.2	KVEYEK[+114]NMK_2	587.999	0.0107448
Proteins with 1.5-fold or more difference in ubiquitination level between mutants and wild type and with p-value lower than 0.05 were considered differentially ubiquitinated proteins.
