# Supplementary material for: ANAPHASE-PROMOTING COMPLEX/CYCLOSOME coactivators maintain AURORA 1 kinase homeostasis during meiotic chromosome segregation
Source: Plant Cell. 2025 Apr 17;37(6):koaf089. doi: 10.1093/plcell/koaf089 (PMC12164589; doi:10.1093/plcell/koaf089)
Supplement: koaf089_Supplementary_Data [file koaf089_supplementary_data.zip › Table S2. Primer list 2025.4.7.xlsx]

## Sheet: Sheet1
Name	Sequence (5'-3')	Use
AtAUR1 primers
AUR1-1306-F BamH1	CGGGGATCCATGGCGATCCCTACGGAGACA	AUR1 cloning for pCAMBIA1306-FLAG
AUR1-1306-R Sal1	ACGCGTCGACAACTCTGTAGATTCCAGAAGGA
AUR1△D-BamH-1306-F BamH1	ggtacccggggatccATGGCGATCCCTACGGAG	AUR1 truncation variant cloning for pCAMBIA1306-FLAG
AUR1△D-Sal-1306-R	ggcgaattggtcgacTTGCGAAGACTCCTTGACAAG
BD-AUR1-F Nde1	GGAGGACCTGCATATGATGGCGATCCCTACGGAG	AUR1 cloning for pGBKT7 vector
BD-AUR1-R EcoR1	GGATCCCCGGGAATTCTTAAACTCTGTAGATTCCAGAAGGATCAGC
BD-NT-F BamH1	GGAGGACCTGCATATGATGGCGATCCCTACGGAG	AUR1 truncation variants cloning for pGBKT7 vector
BD-NT-R EcoR1	GGATCCCCGGGAATTCGCCTCTGCCAAGAGGCTTAC
BD-kinase-F Nde1	GGAGGACCTGCATATGGATTTCGACATCGGTAAGCCTC
BD-kinase-R EcoR1	GGATCCCCGGGAATTCTTATTGCGAAGACTCCTTGACAAG
BD-D-box-F BamH1	GGAGGACCTGCATATGAGCCAGATGCTTGTCAAGGAG
BD-D-box-R EcoR1	GGATCCCCGGGAATTCTTAAACTCTGTAGATTCCAGAAGGATCAG
BD-△D-box-R EcoR1	GGATCCCCGGGAATTCTTATTGCGAAGACTCCTTGACAAG
771-AUR1-F BamH1	cggtacccgggatccATGGCGATCCCTACGGAG	AUR1 cloning for pn-LUC vectors
771-AUR1-R Sal1	cgagatctggtcgacAACTCTGTAGATTCCAGAAGGATCAG
771-D-box-F BamH1	cggtacccgggatccAGCCAGATGCTTGTCAAGGAG	AUR1 truncation variant cloning for SCL vectors
771-AUR1△D-box-R Sal1	cgagatctggtcgacTTGCGAAGACTCCTTGACAAG
AUR1-Nde-F	GGAATTCCATATGATGGCGATCCCTACGGAGA	AUR1 cloning for pET28a vector
AUR1-EcoR-R	CGGAATTCTTAAACTCTGTAGATTCCAGAAGGATC
SUMO-AUR1-F BamH1	CAGATTGGTGGATCCATGGCGATCCCTACGGAGACA	AUR1 cloning for pET28a-SUMO vector
SUMO-AUR1-R Sal1	CGCAAGCTTGTCGACTTAAACTCTGTAGATTCCAGAAGGA
SUMO-AUR1△D-F BamH1	CAGATTGGTGGATCCATGGCGATCCCTACGGAG	AUR1 truncation variant cloning for pET28a-SUMO vector
SUMO-AUR1△D-R Sal1	CGCAAGCTTGTCGACTTCATGCGAAGACTCCTTGACAAG
AtAUR1 primers
AUR1K102A-F	TGGCTATTTCTATGATCAAGCAAGAGTTTATTTGATACTT	AUR1 site-directed mutagenesis
AUR1K102A-R	TGCTTGATCATAGAAATAGCCATAAAGCCGGAGT
AtCCS52 primers
CCS52A2-BamH-1306-F	ggtacccggggatccATGGAAGAAGATGAATCAACAACAC	CCS52A2 cloning for pCAMBIA1306-FLAG,
CCS52A2-Sal-1306-R	ggcgaattggtcgacCCGGATTGTTGTTCTACC
CCS52A2-Xba-1306-F	GCTCTAGAATGGAAGAAGATGAATCAACAACAC	CCS52A2 cloning for pCAMBIA1306-GFP, pCAMBIA1306-MYC, pGBDT7 vectors
CCS52A2-Sal-1306-R	ACGCGTCGACCCGGATTGTTGTTCTACCAAAAG
CCS52B-BamH-1306-F	CGGGATCCATGGCATCGCCACAGAGT	CCS52B cloning for pCAMBIA1306-GFP, pCAMBIA1306-MYC, pGBDT7 vectors
CCS52B-Sal-1306-R	ACGCGTCGACTTATCGGATCTGTGTCCTCCC
772-CCS52A2-F Kpn1	tcccggggcggtaccATGGAAGAAGATGAATCAACAACAC	CCS52A2 cloning for pc-LUC vectors
772-CCS52A2-R Sal1	gctctgcaggtcgacTCACCGGATTGTTGTTCTACC
772-CCS52B-F Kpn1	tcccggggcggtaccATGGCATCGCCACAGAGT	CCS52B cloning for pc-LUC vectors
772-CCS52B-R Sal1	gctctgcaggtcgacTTATCGGATCTGTGTCCTCCC
GEX4T-1-CCS52A2WD40-BamH-F	GGTTCCGCGTGGATCCGGTGTTAGCCCTAGTCCTGTT	CCS52A2 truncation variant cloning for pGEX-4T-1 vector
GEX4T-1-CCS52A2WD40-Xho-R	GATGCGGCCGCTCGAGTCACCGGATTGTTGTTCTACC
GEX4T-1-CCS52BWD40-BamH-F	GGTTCCGCGTGGATCCCACTCCAGTGACTCGTCTCC	CCS52B truncation variant cloning for pGEX-4T-1 vector
GEX4T-1-CCS52BWD40-Xho-R	GATGCGGCCGCTCGAGTTATCGGATCTGTGTCCTCCC
CDC20.1-BamH-F	CGGGGATCCATGGATGCAGGTATGAACAAC	CDC20.1 cloning for pCAMBIA1306-GFP, pCAMBIA1306-FLAG, GST-4T-1, pGBKT7, pGADT7
CDC20.1-Not-R	GATATGCGGCCGCTCAACGAATACGATTCACGTG
CDC20.1-Sal-R	ACGCGTCGACCGTCATTATCTTGCCTCTGGA
771-CDC20.1-F BamH1	ggtacccgggatccATGGATGCAGGTATGAACAACAC	CDC20.1 cloning for pn-LUC vectors
771-CDC20.1-R Sal1	cgagatctggtcgacACGAATACGATTCACGTGAG
772-CDC20.1-F Kpn1	tcccggggcggtaccATGGATGCAGGTATGAACAACAC	CDC20.1 cloning for pc-LUC vectors
772-CDC20.1-R Sal1	gctctgcaggtcgacTCAACGAATACGATTCACGTGAG
AtAPC primers
APC8-BamH1-1306-F	GGTACCCGGGGATCCATGGTCTCTAAAGAGTGTTGCCG	APC8 cloning for pCAMBIA1306-FLAG, pCAMBIA1306-MYC
APC8-Sal-1306-R	GGCGAATTGGTCGACAATAGGAAAATGCTCGAGATCCA
APC10-BamH-F	CGggatccATGGCGACAGAGTCATCGG	APC10 cloning for pGADT7 vector
APC10-Sal-R	GCgtcgacTCTCAGTGTTGAATAAGTGAGAAAC
AD-APC8-F BamH1	GTACCAGATTACGCTCATATGATGGTCTCTAAAGAGTGTTGCCG	APC8 cloning for pGADT7 vector
AD-APC8-R Sal1	GAGCTCGATGGATCCCTAAATAGGAAAATGCTCGAGATCCA
772-APC10-F BamH1	tcccggggcggtaccATGGCGACAGAGTCATCGG	APC10 cloning for pc-LUC vectors
772-APC10-R Sal1	gctctgcaggtcgacTCATCTCAGTGTTGAATAAGTGAGAAAC
772-APC8-F Kpn1	tcccggggcggtaccATGGTCTCTAAAGAGTGTTGCC	APC8 cloning for pc-LUC vectors
772-APC8-R Sal1	gctctgcaggtcgacCTAAATAGGAAAATGCTCGAGATCCA
GEX4T-1-APC10-BamH-F	GGTTCCGCGTGGATCCATGGCGACAGAGTCATCGG	APC10 cloning for pGEX-4T-1 vector
GEX4T-1-APC10-Xho-R	GATGCGGCCGCTCGAGTCATCTCAGTGTTGAATAAGTGAGAAAC
Primers for RT-qPCR
RT-AUR1-F	ATGGCGATCCCTACGGAGA	RT-qPCR on AUR1
RT-AUR1-R	GTTCGCCTCTAGCAGCATACTC	RT-qPCR on AUR1
RT-ACTIN1-F	CATCAGGAAGGACTTGTACGG	RT-qPCR on ACTIN1
RT-ACTIN1-R	GATGGACCTGACTCGTCATAC	RT-qPCR on ACTIN1
RT-ACTIN2-F	CGTACAACCGGTATTGTGCT	RT-qPCR on ACTIN2
RT-ACTIN2-R	TTGATGTCTCTTACAATTTC	RT-qPCR on ACTIN2
RT-CCS52A1-F1	cctgaatcacaccgcttaac	RT-qPCR on CCS52A1
RT-CCS52A1-R1	gctgtaggatcttcttcttcca
RT-CCS52A1-F2	ccaatggaagaagaagatcctac
RT-CCS52A1-R2	tactaggagaaggagatagatcg
RT-CCS52A1-F3	ttgtaacaggagcaggagatg
RT-CCS52A1-R3	caactcaagctggctgct
RT-CCS52A2-F1	ctcagctgaatcttccaccg	RT-qPCR on CCS52A2
RT-CCS52A2-R1	cataagaaccagccccatct
RT-CCS52A2-F2	cgtgaatgagcttgtgagc
RT-CCS52A2-R2	ggagaagggaagacattccag
RT-CCS52A2-F3	gcagggagagcgaaatcg
RT-CCS52A2-R3	gcattctcacgagaaagacttc
RT-CCS52B-F1	gaaccagacttcgttgcgtt	RT-qPCR on CCS52B
RT-CCS52B-R1	gcgtggagtctcgaagaaga
RT-CCS52B-F2	gtcactccagtgactcgtc
RT-CCS52B-R2	ctttgctattggaagccgtc
RT-CCS52B-F3	cttggctacgtcacctgatg
RT-CCS52B-R3	gcgtgttacattccagcttct
AUR1P-F	ggttggtcggtacacacatt	RT-qPCR on AUR1
AUR1P-R	cgtaacagagaatcccaaggc	RT-qPCR on AUR1
RT-AUR1-FLAG-F	CTCCTGAGATGGTCGAAAGCG	quantative PCR on AUR1
RT-AUR1-FLAG-R	GTCACCTTGCTTATCGTCATCGT
RT-ACTIN1-F	CATCAGGAAGGACTTGTACGG	quantative PCR on ACTIN1
RT-ACTIN1-R	GATGGACCTGACTCGTCATAC
Genotyping of cdc20.1-3, ccs52a2 and ccs52b mutations
CS369798-LP	GATTTAGTTGTTTTCCTTTACC	cdc20.1-3 (CS369798) mutant genotyping
CS369798-RP	ctgaagtccagctgtgggat
LB1	ATAATAACGCTGCGGACATCTACATTTT	border primer for SALK line screen
CCS52A2-LP	AATGGAAGGTCATCGGCTAAG	ccs52a2-1 (SALK_001978) and ccs52a2-2 (SALK_073708) mutants genotyping
CCS52A2-intron-RP	TGGCGAATATGCTTCGGG
CCS52B-LP	GATGACCTCCCATGGTTCGG	ccs52b-1 (SALK_098269) mutant genotyping
CCS52B-RP	GGCATCGCCACAGAGTACC
LBb1.3	ATTTTGCCGATTTCGGAAC	left border primer for SALK line screen
